# Supplementary material for: Systematic Development and Validation of a Bradford-Based Protein Quantification Method for Novel Multi-Dose R21 Malaria Vaccine Formulated with 2-Phenoxy Ethanol (2-PE)
Source: Vaccines (Basel). 2025 Dec 24;14(1):25. doi: 10.3390/vaccines14010025 (PMC12846647; doi:10.3390/vaccines14010025)
Supplement: Supplementary file 1 [file vaccines-14-00025-s001.zip]

Archive with 1 entries (1 files):
- vaccines-4020843-supplementary.pdf
